# Supplementary material for: Comparative Effect of UV, UV/H2O2 and UV/H2O2/Fe on Terbuthylazine Degradation in Natural and Ultrapure Water
Source: Molecules. 2022 Jul 14;27(14):4507. doi: 10.3390/molecules27144507 (PMC9321380; doi:10.3390/molecules27144507)
Supplement: Supplementary file 1 [file molecules-27-04507-s001.zip]

Archive with 1 entries (1 files):
- molecules-1747790-supplementary.pdf
